# Supplementary material for: Mechanical Disturbance of Osteoclasts Induces ATP Release That Leads to Protein Synthesis in Skeletal Muscle through an Akt-mTOR Signaling Pathway
Source: Int J Mol Sci. 2022 Aug 21;23(16):9444. doi: 10.3390/ijms23169444 (PMC9408906; doi:10.3390/ijms23169444)
Supplement: Supplementary file 1 [file ijms-23-09444-s001.zip]

Archive with 1 entries (1 files):
- ijms-1858400-supplementary.pdf
